# Supplementary material for: B-Cell Lymphomas Secrete Novel Inhibitory Molecules That Disrupt HLA Class II-Mediated CD4+ T-Cell Recognition
Source: Cells. 2025 Aug 7;14(15):1220. doi: 10.3390/cells14151220 (PMC12346740; doi:10.3390/cells14151220)
Supplement: Supplementary file 1 [file cells-14-01220-s001.zip]

Archive with 1 entries (1 files):
- cells-3786180-supplementary.pdf
